# Supplementary material for: Sequence to Medical Phenotypes: A Framework for Interpretation of Human Whole Genome DNA Sequence Data
Source: PLoS Genet. 2015 Oct 8;11(10):e1005496. doi: 10.1371/journal.pgen.1005496 (PMC4598191; doi:10.1371/journal.pgen.1005496)
Supplement: S1 Table — (XLSX) [file pgen.1005496.s001.xlsx]

## Sheet: Table S1
Field	Category	Description	Comment	Delimiters for multiple matches
function	gene	variant function according to UCSC knowngene	priority for function assignment: http://www.openbioinformatics.org/annovar/annovar_gene.html#output1	;
gene_knowngene	gene	gene according to UCSC knowngene		, for multiple gene matches, ; for multiple variant function definitions for the same gene as described in function field
exonicFunction_knowngene	gene	exonic function according to UCSC knowngene	priority for exonic function assignment: http://www.openbioinformatics.org/annovar/annovar_gene.html#output2
aaChange_knowngene	gene	amino acid change according to UCSC knowngene		,
exonicFunction_gencode	gene	exonic function according to Encode/GeneCode V14/Ensembl(deprecated) gene annotation, all transcripts	priority for exonic function assignment: http://www.openbioinformatics.org/annovar/annovar_gene.html#output2
aaChange_gencode	gene	amino acid change according to Encode/GeneCode V14/Ensembl(deprecated) gene annotation, all transcripts		,
exonicFunction_refgene	gene	exonic function according to refseq	priority for exonic function assignment: http://www.openbioinformatics.org/annovar/annovar_gene.html#output2
aaChange_refgene	gene	amino acid change according to refseq		,
pfamA_domain	gene	pfam level A annotations (manually curated) for protein family/domain: http://pfam.sanger.ac.uk/		|
bioCyc_id	gene	bioCyc identifier http://biocyc.org		|
bioCyc_pathway	gene	bioCyc pathway http://biocyc.org		|
kegg_id	gene	KEGG id		|
kegg_pathway	gene	KEGG pathway		|
pseudogene_id	gene	is variant in a pseudogene according to Yale Pseudogene database 70, pseudogene id		|
pseudogene_class	gene	is variant in a pseudogene according to Yale Pseudogene database 70, pseudogene class		|
has_pseudogene_eValue	gene	is variant in a gene with sequence similarity to a known pseudogene, according to ensembl/Yale intersection, blast e value, 0-1	lower value indicates higher degree of sequence homology	|
has_pseudogene_name	gene	is variant in a gene with sequence similarity to a known pseudogene, according to ensembl/Yale intersection, pseudogene name		|
encode_dnaseCluster	regulation	encode DNAse hypersensitivity cluster score, 0-1000
encode_tfbsChip_score	regulation	encode TFBS CHIP score, 0-1000
encode_tfbsChip_name	regulation	encode TFBS CHIP factor name
encode_HMMgm12878	regulation	HMM-based classification of regulatory regions in lymphoblastoid cells from NA12878
encode_HMMhesc	regulation	HMM-based classification of regulatory regions in lH1-hESC
encode_HMMhsmm	regulation	HMM-based classification of regulatory regions in skeletal muscle myoblasts
encode_HMMhuvec	regulation	HMM-based classification of regulatory regions in umbilical vein endothelial cells
encode_HMMnhek	regulation	HMM-based classification of regulatory regions in epidermal keratinocytes
encode_HMMnhlf	regulation	HMM-based classification of regulatory regions in lung fibroblasts
cpg_Island	regulation	CpG islands, cpg number
regulome_cat1_annotation	regulation	Category 1 regulome variant annotation from dbsnp132: http://regulome.stanford.edu/
regulome_cat1_class	regulation	Category 1 variant evidence class: http://genome.cshlp.org/content/22/9/1790/T2.expansion.html
transFac_score	regulation	TransFac v7.0 score, 0-1000		|
transFac_name	regulation	TransFac v7.0 name		|
miRNA	regulation	miRbase miRNA
targetScan	regulation	targetScan
segDup	repeat	segmental duplication scores, duplications of >1kb of non-repeat-masked sequence with > 90% sequence similarity, 0-1	only scores > 0.9 are output
rmsk_name	repeat	Repetitive element name from RepeatMasker		|
rmsk_class	repeat	Repetitive element class from RepeatMasker		|
rmsk_family	repeat	Repetitive element family from RepeatMasker		|
hapmap2and3_ASW	allele_frequency	ASW hapmap population allele frequency	lifted over from hg18
hapmap2and3_CEU	allele_frequency	CEU hapmap population allele frequency	lifted over from hg18
hapmap2and3_CHB	allele_frequency	CHB hapmap population allele frequency	lifted over from hg18
hapmap2and3_CHD	allele_frequency	CHD hapmap population allele frequency	lifted over from hg18
hapmap2and3_GIH	allele_frequency	GIH hapmap population allele frequency	lifted over from hg18
hapmap2and3_JPT	allele_frequency	JPT hapmap population allele frequency	lifted over from hg18
hapmap2and3_LWK	allele_frequency	LWK hapmap population allele frequency	lifted over from hg18
hapmap2and3_MEX	allele_frequency	MEX hapmap population allele frequency	lifted over from hg18
hapmap2and3_MKK	allele_frequency	MKK hapmap population allele frequency	lifted over from hg18
hapmap2and3_TSI	allele_frequency	TSI hapmap population allele frequency	lifted over from hg18
hapmap2and3_YRI	allele_frequency	YRI hapmap population allele frequency	lifted over from hg18
1000g2010nov_ALL	allele_frequency	1000 genomes 11/2010 release, pilot 1, all subjects
1000g2011may_ALL	allele_frequency	1000 genomes 5/2011 release, phase 1, all subjects
1000g2012feb_ALL	allele_frequency	1000 genomes 2/2012 release, phase 1, all subjects
1000g2012apr_ALL	allele_frequency	1000 genomes 4/2012 release, phase 1, all subjects
1000g2012apr_EUR	allele_frequency	1000 genomes 4/2012 release, phase 1, European ancestry
1000g2012apr_AFR	allele_frequency	1000 genomes 4/2012 release, phase 1, West African ancestry
1000g2012apr_AMR	allele_frequency	1000 genomes 4/2012 release, phase 1, American ancestry
1000g2012apr_ASN	allele_frequency	1000 genomes 4/2012 release, phase 1, East Asian ancestry
cg46	allele_frequency	Complete genomics diversity panel (46 unrelated subjects)
cg69	allele_frequency	Complete genomics public panel (69 subjects, including 17 member CEPH pedigree)
dbSNP137	allele_frequency	DBsnp 137
esp6500si_ALL	allele_frequency	ESP 6500 subjects, all, including indels
esp6500si_EA	allele_frequency	ESP 6500 subjects, european american, including indels
esp6500si_AA	allele_frequency	ESP 6500 subjects, african american, including indels
esp_pi	allele_frequency	Nucleotide diversity from ESP 2440, as quantified by pi, mean number of pairwise differences between two randomly selected chromosomes for the gene region, scaled to gene length (Science 2012:337;64-69)
dbnsfp_PhyloP	functional_prediction	placental subset of site-wise conservation score PhyloP score from dbNSFP, 0-1	on dbNSFP scale (larger score is more conserved)
dbnsfp_PhyloP_Pred	functional_prediction	placental subset of site-wise conservation score PhyloPprediction from dbNSFP, C=conserved, N=neutral	http://onlinelibrary.wiley.com/doi/10.1002/humu.21517/full
dbnsfp_SIFT	functional_prediction	SIFT score from dbNSFP, 0-1	on dbNSFP scale (larger score is more deleterious)
dbnsfp_SIFT_Pred	functional_prediction	SIFT prediction, D=damaging, T=tolerated	http://onlinelibrary.wiley.com/doi/10.1002/humu.21517/full
dbnsfp_PolyPhen2	functional_prediction	HumDiv trained PolyPhen scores from dbNSFP, 0-1	on dbNSFP scale (larger score is more deleterious)
dbnsfp_PolyPhen2_Pred	functional_prediction	HumDiv trained PolyPhen prediction from dbNSFP, D=probably damaging, P=possibly damaging, B=benign	http://onlinelibrary.wiley.com/doi/10.1002/humu.21517/full
dbnsfp_LRT	functional_prediction	LRT test of codon constraint from dbNSFP, 0-1	on dbNSFP scale (larger score is more constrained)
dbnsfp_LRT_Pred	functional_prediction	LRT prediction of effect of NS variant from dbNSFP, D=deleterious, N=neutral	http://onlinelibrary.wiley.com/doi/10.1002/humu.21517/full
dbnsfp_MutationTaster	functional_prediction	Mutation Taster score for ensembl NS SNVs from dbNSFP 0-1	on dbNSFP scale (larger score is more deleterious)
dbnsfp_MutationTaster_Pred	functional_prediction	Mutation Taster score for ensembl NS SNVs from dbNSFP, A=disease causing automatic, D=disease causing, N = polymoprhism, P = polymorphism automatic
dbnsfp_GERP++	functional_prediction	GERP++ predictions for NS SNVs from dbNSFP	http://onlinelibrary.wiley.com/doi/10.1002/humu.21517/full
wg_GERP++_gt2	functional_prediction	whole genome gerp scores, including synonymous variants and noncoding regions if > 2	only scores > 2 are output
phastCons_46wayMSA_score	functional_prediction	phastCons most conserved element score, 0-1000	DOES NOT match alt allele from vcf file to risk variant	|
phastCons_46wayMSA_lod	functional_prediction	phastCons most conserved element lod score	DOES NOT match alt allele from vcf file to risk variant	|
gwasCatalog_disease	phenotype_association	phenotype association as reported in NHGRI GWAS catalog	DOES NOT match alt allele from vcf file to risk variant	|
gwasCatalog_risksnp	phenotype_association	risk variant as reported in NHGRi GWAS catalog	DOES NOT match alt allele from vcf file to risk variant	|
gwasCatalog_OR	phenotype_association	odds ratio as reported in NHGRI GWAS catalog	DOES NOT match alt allele from vcf file to risk variant	|
gwasCatalog_pval	phenotype_association	p value as reported in NHGRI GWAS catalog	DOES NOT match alt allele from vcf file to risk variant	|
clinvar_variant_disease	phenotype_association	variant disease annotation according to clinvar vcf in dbvar
clinvar_variant_classification	phenotype_association	variant classification according to clinvar vcf in dbvar
clinvar_variant_type	phenotype_association	variant type according to clinvar vcf in dbvar
clinvar_variant_source	phenotype_association	variant data source according to clinvar vcf in dbvar
clinvar_variant_sourceID	phenotype_association	variant data source ID according to clinvar vcf in dbvar
hgmd_url	phenotype_association	url for public HGMD entry for variant		|
clinvar_gene_disease	phenotype_association	Clinvar disease associated with gene (NOT variant)	Matches on gene region, NOT variant	|
omim_gene_disease	phenotype_association	OMIM disease associated with gene (NOT variant)	Matches on gene region, NOT variant; does NOT report susceptibility ({} in OMIM) or non-disease phenotype loci ([] in OMIM):http://www.omim.org/help/faq#1.6	|
omim_url	phenotype_association	url for OMIM entry	Matches on gene region, NOT variant; does NOT report susceptibility ({} in OMIM) or non-disease phenotype loci ([] in OMIM):http://www.omim.org/help/faq#1.6	|
cosmic_id	phenotype_association	COSMIC database id for somatic cancer mutations		|
cosmic_occurrence	phenotype_association	tissue occurrence in COSMIC		|
geneReviews	phenotype_association	url for GTR Gene Reviews description of gene locus	Matches on gene region, NOT variant	|
pharmGKB_clin	phenotype_association	pharmGKB basic clnical annotation (drug, class of association, evidence level). Description of evidence level:http://www.pharmgkb.org/page/clinAnnLevels	DOES NOT match genotype to drug annotation	|
pharmGKB_url	phenotype_association	pharmGKB url for clinical snp annotation	DOES NOT match genotype to drug annotation
CHROM	vcf_info	vcf chromosome
POS	vcf_info	vcf position
ID	vcf_info	vcf rsid
REF	vcf_info	vcf reference base
ALT	vcf_info	vcf alt base
QUAL	vcf_info	vcf quality score
FILTER	vcf_info	vcf filter field
INFO	vcf_info	vcf info field
FORMAT	vcf_info	vcf format field
CALLS	vcf_info	vcf calls
