# Supplementary material for: Sequence to Medical Phenotypes: A Framework for Interpretation of Human Whole Genome DNA Sequence Data
Source: PLoS Genet. 2015 Oct 8;11(10):e1005496. doi: 10.1371/journal.pgen.1005496 (PMC4598191; doi:10.1371/journal.pgen.1005496)
Supplement: S2 Table — (XLSX) [file pgen.1005496.s002.xlsx]

## Sheet: Table S2
Field	Category	Description	Comment	Delimiters for multiple matches
function	gene	variant function according to UCSC knowngene	priority for function assignment: http://www.openbioinformatics.org/annovar/annovar_gene.html#output1	;
gene_knowngene	gene	gene according to UCSC knowngene		, for multiple gene matches, ; for multiple variant function definitions for the same gene as described in function field
pfamA_domain	gene	pfam level A annotations (manually curated) for protein family/domain: http://pfam.sanger.ac.uk/		|
bioCyc_id	gene	bioCyc identifier http://biocyc.org		|
bioCyc_pathway	gene	bioCyc pathway http://biocyc.org		|
kegg_id	gene	KEGG id		|
kegg_pathway	gene	KEGG pathway		|
pseudogene_id	gene	is variant in a pseudogene according to Yale Pseudogene database 70, pseudogene id		|
pseudogene_class	gene	is variant in a pseudogene according to Yale Pseudogene database 70, pseudogene class		|
has_pseudogene_eValue	gene	is variant in a gene with sequence similarity to a known pseudogene, according to ensembl/Yale intersection, blast e value, 0-1	lower value indicates higher degree of sequence homology	|
has_pseudogene_name	gene	is variant in a gene with sequence similarity to a known pseudogene, according to ensembl/Yale intersection, pseudogene name		|
encode_dnaseCluster	regulation	encode DNAse hypersensitivity cluster score, 0-1000
encode_tfbsChip_score	regulation	encode TFBS CHIP score, 0-1000
encode_tfbsChip_name	regulation	encode TFBS CHIP factor name
encode_HMMgm12878	regulation	HMM-based classification of regulatory regions in lymphoblastoid cells from NA12878
encode_HMMhesc	regulation	HMM-based classification of regulatory regions in lH1-hESC
encode_HMMhsmm	regulation	HMM-based classification of regulatory regions in skeletal muscle myoblasts
encode_HMMhuvec	regulation	HMM-based classification of regulatory regions in umbilical vein endothelial cells
encode_HMMnhek	regulation	HMM-based classification of regulatory regions in epidermal keratinocytes
encode_HMMnhlf	regulation	HMM-based classification of regulatory regions in lung fibroblasts
cpg_Island	regulation	CpG islands, cpg number
transFac_score	regulation	TransFac v7.0 score, 0-1000		|
transFac_name	regulation	TransFac v7.0 name		|
miRNA	regulation	miRbase miRNA		|
targetScan	regulation	targetScan
segDup	repeat	segmental duplication scores, duplications of >1kb of non-repeat-masked sequence with > 90% sequence similarity, 0-1	only scores > 0.9 are output
rmsk_name	repeat	Repetitive element name from RepeatMasker		|
rmsk_class	repeat	Repetitive element class from RepeatMasker		|
rmsk_family	repeat	Repetitive element family from RepeatMasker		|
dgv_occurrences	allele_frequency	number of occurrrences of any SV in dgv overlapping called SV by one or more base pairs
decipher_occurrences	allele_frequency	number of occurrrences of any SV in decipher overlapping called SV by one or more base pairs
decipher_type	allele_frequency	type of SV cataloged in decipher
decipher_phenotype	allele_frequency	phenotype associated with SV in decipher
NIMH_event	allele_frequency	event type observed in NIMH controls
Campbell_discrete_frequency	allele_frequency	Genotype frequencies for discrete cnps cataloged by Campbell, et al. Am J Hum Genet. 2011 Mar 11;88(3):317-32.
Campbell_nondiscrete_copyn	allele_frequency	Median copy number for cnps cataloged by Campbell, et al. Am J Hum Genet. 2011 Mar 11;88(3):317-32.
clinvar_gene_disease	phenotype_association	Clinvar disease associated with gene (NOT variant)	Matches on gene region, NOT variant	|
omim_gene_disease	phenotype_association	OMIM disease associated with gene (NOT variant)	Matches on gene region, NOT variant; does NOT report susceptibility ({} in OMIM) or non-disease phenotype loci ([] in OMIM):http://www.omim.org/help/faq#1.6	|
omim_url	phenotype_association	url for OMIM entry	Matches on gene region, NOT variant; does NOT report susceptibility ({} in OMIM) or non-disease phenotype loci ([] in OMIM):http://www.omim.org/help/faq#1.6	|
cosmic_id	phenotype_association	COSMIC database id for somatic cancer mutations		|
cosmic_occurrence	phenotype_association	tissue occurrence in COSMIC		|
geneReviews	phenotype_association	url for GTR Gene Reviews description of gene locus	Matches on gene region, NOT variant	|
chrom	phenotype_association	gff chromosome		|
start	phenotype_association	gff start
end	gff_info	gff end
type	gff_info	gff type of SV
filter	gff_info	gff filter
events	gff_info	gff # of events
